# Supplementary material for: Parametric Studies of Polyacrylamide Adsorption on Calcite Using Molecular Dynamics Simulation
Source: Molecules. 2025 Jan 13;30(2):285. doi: 10.3390/molecules30020285 (PMC11767760; doi:10.3390/molecules30020285)
Supplement: Supplementary file 1 [file molecules-30-00285-s001.zip]

Archive with 1 entries (1 files):
- molecules-3359115-supplementary.pdf
